# Supplementary material for: Virtual reality tasks with eye tracking for mild spatial neglect assessment: a pilot study with acute stroke patients
Source: Front Psychol. 2024 Jan 29;15:1319944. doi: 10.3389/fpsyg.2024.1319944 (PMC10860750; doi:10.3389/fpsyg.2024.1319944)
Supplement: Supplementary file 1 [file Table_1.xlsx]

## Sheet: Taul1
	Supplementary table 1. Characteristics of the patients' task performance in USN evaluation tests, USN cut-offs and clinical observations
	Variables	Presence of USN (cut-offs)	P1	P2	P3	P4	P5	P6	P7	P8	P9	P10	P11	USN+ (n=5) P1-P5 a	USN– (n=6) P6-P11 a	Controls (n=11) a	p	Effect size e
	Bells Test time (s)		180	147	100	228	84	97	94	78	82	114	177	147 (112)	95.5 (48.8)	101 (47.5)	.383 c
	Bells Test omissions left	6 > omissions contralesionally	1	7	5	0	8	0	1	0	4	3	1	5 (7)	1 (3)	0 (1)	.050 c
	Bells Test omissions right		1	1	1	0	4	0	0	0	4	0	0	1 (2)	0 (1)	0 (2)	.248 c
	LBT score	Score < 7	7	9	9	9	9	9	9	9	9	9	9	9 (1)	9 (0)	9 (0)	.202 c
	SCT time (s)		73	79	122	85	45	49	33	42	47	51	48	79 (44.5)	47.5 (9.8)	46 (16.8)	.039 c, d	η2=.249***
	SCT correct targets	Scores < 51	53	54	54	54	54	54	54	54	54	54	54	54 (0.5)	54 (0)	0 (0)	.202 c
	LCT time (s)		83	97	54	104	123	62	63	42	73	62	115	97 (45)	62.5 (26.5)	73.5 (32.5)	.253 c
	LCT correct targets	Scores < 32	39	40	33	40	36	39	40	39	40	36	40	39 (5.5)	39.5 (1.75)	40 (1)	.424 c
	CBS self-evaluation score (0-30)	Score > 1	4	0	11	3	0	0	0	0	0	0	0	3 (8)	0 (0)	-	.037 b	r= .630***
	Observations from the clinical neuropsychological assessment (examination performed on average 8 days post stroke)	Patients were placed to USN+ group if they had any reports of USN in clinical neuropsychological assessment or in other stroke related evaluations	unaware of the left hemispace	unaware of the left hemispace	unaware of the left hemispace, rightward orientation	rightward orientation	unaware of the left hemispace, rightward orientation	intact	intact	intact	intact	intact	intact
	Clinical observations from the acute state examinations made by other professionals (neurologist, occupational therapist, physiotherapist)		unaware of the left hemispace, gaze deviation to the right, rightward orientation	unaware of the left hemispace	unaware of the left hemispace, gaze deviation to the right	unaware of the left hemispace	unaware of the left hemispace, collides leftwards	intact	intact	intact	intact	intact	intact
	Abbreviations: CBS, Catherine Bergego Scale; LBT, Line bisection test; SCT, Star Cancellation Test; LCT, Letter Cancellation Test.
	Scores over cut-offs are indicated in blue shading.
	a Median (Interquartile range); b p values were calculated by Mann-Whitney U-test, c or by Kruskal-Wallis test (χ2).
	d No significant differences in pairwise comparisons between groups 1 vs 2 (p=.135), 1 vs 3 (p=.051) and 2 vs 3 (p=1.000).
	e Effect sizes according to Cohen, 1988: η2 = *small >.01, **medium >.06, ***large >.14 and r = *small >.1, **medium >.3, ***large >.5
